# Supplementary material for: High-Resolution Phenotypic Landscape of the RNA Polymerase II Trigger Loop
Source: PLoS Genet. 2016 Nov 29;12(11):e1006321. doi: 10.1371/journal.pgen.1006321 (PMC5127505; doi:10.1371/journal.pgen.1006321)
Supplement: S1 Table — (XLSX) [file pgen.1006321.s001.xlsx]

## Sheet: Index
In the traditional screening of TL mutants, 1166 colonies (isolates) were screened and documented for phenotypes. 820/1166 were sequenced. Among the 820 isolates 540 different alleles were isolated.
Stats	Isolates	Alleles
Singles:	419	154
Multiple:	401	386
Total	820	540
Different alleles and phenotypes are summarized in the second tab "Strains and phenotypes".

## Sheet: Strains and phenotypes
Allele numbers	Genotype	Number of mutations	MPAS	Spt-	GalR		Phenotypic strength
352, 779	A1076C (TGT)	1		Moderate	Moderate		Strong
315, 599, 689	A1076E (GAA)	1	Strong	Moderate	Moderate		Strong
100, 224	A1076H (CAC)	1	Strong	Moderate	Moderate		Moderate
137, 244, 448, 595, 1151	A1076I (ATC)	1	Moderate	Moderate			Moderate
690, 692, 704, 1111, 1137, 1152	A1076L (TTG)	1	Moderate	Strong			Weak
101	A1076N (AAT)	1	Strong		Sensitive
179	A1076P (CCT)	1	Weak		Moderate
935, 1030, 1101	A1076Q (CAG)	1	Strong	Weak
259, 388	A1076R (AGA)	1	Weak		Moderate
58, 873, 1046	A1076T (ACC)	1
201	A1076V (GTT)	1	Weak		Weak
1042	A1076W (TGG)	1	Weak	Moderate
702	T1077H (CAC)	1
1139	T1077I (ATC)	1
187, 482	T1077N (AAT)	1	Weak		Moderate
776, 861	T1077V (GTT)	1			Strong
381, 927	Q1078T (ACC)	1	Moderate		Strong
42, 79, 156, 210, 391, 393, 941, 971	M1079C (TGT)	1	Weak	Moderate	Moderate
33, 182, 218, 403, 838, 1000	M1079H(CAC)	1	Moderate	Moderate
59, 948	M1079I (ATC)	1
292, 366	M1079K (AAG)	1	Weak		Weak
888	M1079P (CCT)	1
6	M1079R (AGA)	1	Moderate	Moderate	Weak
123, 140, 142, 176, 395, 404, 1054	M1079S (AGT)	1	Moderate	Moderate
400	M1079V(GTG)	1			Weak
203, 944	M1079W (TGG)	1
916	M1079Y (TAT)	1
64	T1080A (GCA)	1			Strong
922	T1080I (ATC)	1	Weak	Weak
814, 841, 1065	T1080M (ATG)	1	Moderate	Strong	Moderate
788	T1080N (AAC)	1		Strong	Moderate
445, 738, 823, 824	T1080V (GTG)	1	Moderate	Moderate
443, 711	N1082C (TGT)	1			Strong
996, 1116	N1082E (GAA)	1
464	N1082K(AAG)	1			Strong
731, 1068	N1082M (ATG)	1			Strong
799, 980	N1082T (ACT)	1			Strong
303	N1082W (TGG)	1
385	T1083N (AAT)	1			Strong
217, 993	T1083Q (CAA)	1	Weak
421, 1142	F1084C(TGT)	1	Weak	Moderate	Weak
1138, 1140	F1084G (GGT)	1	Weak	Weak
755, 756	F1084N (AAC)	1			Strong
437, 769, 831, 849, 1091, 1131	F1084R (CGT)	1	Strong	Strong	Weak
635, 761, 763	F1084V (GTG)	1		Strong	Moderate
1058, 1070	F1084W (TGG)	1
1114	F1086C (TGC)	1	Weak
860	F1086E (GAG)	1
489, 724	F1086Q (CAA)	1			Moderate
924	F1086V (GTT)	1
328	F1086W (TGG)	1			Weak
222	V1089E (GAG)	1	Weak		Weak
1134	A1090G (GGA)	1
1033	A1090K (AAA)	1
817	A1090P (CCG)	1			Moderate
344, 1019, 1034	A1090R (AGA)	1
750	S1091C (TGT)	1			Sensitive
789	S1091E (GAA)	1			Weak
1006, 1078	S1091N (AAC)	1	Moderate	Moderate
736	S1091P (CCT)	1			Strong
865	S1091R (AGA)	1
481	S1091T(ACT)	1			Moderate
371, 435	S1091W (TGG)	1			Strong
233	K1092C (TGT)	1	Weak		Strong
56	K1092D (GAC)	1			Moderate
11, 447, 952	K1092E (GAG)	1			Weak
903	K1092H (GAC)	1
7	K1092N	1	Moderate	Weak	Strong
360, 370, 743, 925, 929, 969	K1092W (TGG)	1	Moderate	Weak
77, 845	K1093M (ATG)	1	Strong	Moderate	Moderate
1001, 1144	V1094K (AAA)	1
911	V1094P (CCT)	1
1135	V1094W (TGG)	1
727	T1095R (AGA)	1			Strong
1075	T1095V (GTG)	1
353, 387	S1096E (GAG)	1	Weak	Moderate	Moderate
893	S1096F (TTC)	1		Weak
795	S1096H (CAT)	1	Weak
229	S1096P (CCT)	1	Weak
953, 1155	G1097C (TGC)	1	Strong	Moderate
701	G1097F (TTC)	1	Strong	Strong
417	G1097H(CAC)	1	Moderate	Strong	Moderate
709	G1097L (CTG)	1	Strong	Strong	Weak
1085, 1086	G1097M (ATG)	1	Strong	Moderate
1069	G1097P (CCG)	1
962	G1097V (GTT)	1	Strong	Moderate
1007	G1097W (TGG)	1	Strong	Moderate
1148	V1098F (TTT)	1	Strong	Moderate
751	V1098N (AAC)	1		Moderate	Moderate
981	V1098P (CCT)	1	Moderate	Moderate
1106	V1098R (CGT)	1
821	P1099G (GGA)	1			Weak
119	P1099I (ATC)	1	Moderate	Strong
739	P1099L (CTG)	1			Strong
1147	P1099M (ATG)	1	Strong	Moderate
609	P1099T (ACC)	1			Strong
1059	R1100C (TGT)	1
39	R1100P (CCT)	1	Weak	Weak
1149	L1101C (TGC)	1	Weak	Moderate
242	L1101D (GAC)	1	Weak		Strong
29, 369	L1101E (GAG)	1	Strong	Moderate
312, 477, 625, 939, 1090	L1101G (GGC)	1	Moderate		Moderate
89, 273	L1101H (CAC)	1	Moderate		Weak
781	L1101N (AAT)	1		Weak	Moderate
102, 120, 434, 985, 1027	L1101Q (CAA)	1	Moderate	Moderate
307	L1101W (TGG)	1
338, 416	K1102E (GAG)	1			Moderate
364, 876	K1102M (ATG)	1			Moderate
829	K1102P (CCT)	1			Moderate
721	K1102Y (TAC)	1			Moderate
772, 812, 856, 857, 1082, 1127	E1103A (GCC)	1	Strong	Strong
3, 9, 15, 20, 74, 81, 230, 231, 235, 275, 770, 775, 807, 968, 972, 1094, 1150	E1103C (TCG)	1	Weak		Moderate
19	E1103G (GGT)	1	Moderate	Moderate
4, 95, 134, 138, 139, 227, 354, 459, 967	E1103H	1	Moderate	Moderate	Moderate
80, 476, 591, 884, 946	E1103I (ATC)	1	Moderate	Moderate	Weak
444	E1103K(AAA)	1	Strong	Strong	Strong
110, 454, 480, 713, 714, 811, 843, 957, 961	E1103L (CTG)	1	Moderate	Strong
53, 72, 109, 144, 165, 197, 285, 479, 613, 782, 872, 1063, 1092	E1103M (ATG)	1	Moderate	Strong
78, 205, 278, 810, 869, 1079	E1103N (AAT)	1	Moderate	Strong	Moderate
384, 442, 612, 705, 878, 904, 913, 1053, 1109, 1133	E1103P (CCG)	1	Moderate		Weak
245, 712, 728, 777, 1011, 1104	E1103Q (CAA)	1	Moderate	Strong
98, 104, 118, 131, 433, 1044, 1062, 1161	E1103S (AGC)	1	Moderate	Strong
41, 51, 92, 94, 112, 128, 136, 163, 167, 183, 208, 221, 240, 250, 252, 277, 282, 324, 325, 326, 359, 399, 592, 594, 597, 617, 636, 693, 771, 920, 976, 977	E1103T (ACA or ACC)	1	Moderate	Strong	Weak
600, 892, 964	E1103V (GTA or GTT)	1	Moderate	Strong	Weak
175, 209, 214, 301, 313, 335, 390, 606, 955, 1036, 1052	E1103W (TGG)	1	Moderate	Moderate	Moderate
60, 61, 75, 96, 269	I1104C (TGT)	1	Weak	Weak	Weak
919	I1104F (TTC)	1
462, 465	I1104G(GGT)	1
202	I1104I (ATA)	1	Weak		Weak
409, 786	I1104K (AAG)	1			Strong
970, 991, 1005	I1104P (CCT)	1	Weak
251, 306	I1104Q (CAA)	1			Moderate
145, 310, 820, 960, 1032, 1105, 1145	I1104R (AGA)	1
1014	I1104T (ACT)	1	Moderate
392, 422, 1021	I1104W (TGG)	1			Moderate
93	L1105A (GCA)	1			Moderate
192, 1028	L1105C (TGC)	1
699, 729	L1105D (GAC)	1			Strong
66, 113, 239, 317, 598, 912	L1105E (GAG)	1			Moderate
432, 1120	L1105P (CCG)	1			Strong
49	L1105Y (TAT)	1
225, 415	N1106C(TGT)	1			Moderate
342	N1106D (GAC)	1			Moderate
266, 267	N1106E (GAG)	1	Weak		Strong
265	N1106Y (TAT)	1	Weak		Strong
68, 349, 407	S1096∆	1	Weak		Weak
193, 329, 343, 602, 816, 862, 866, 867, 881, 895, 915, 930, 931, 932, 951, 1018, 1050	I1104∆	1
237	K1092∆	1	Weak		Weak
262, 855, 1026	L1105∆	1			Strong
69	T1077T (ACG)	1	Weak
726	T1095∆	1			Strong
398	V1089∆	1			Sensitive
984	V1089V (GTG)	1
346	V1094∆	1			Strong
129, 207, 411, 1067, 1083	V1098∆	1	Weak	Weak	Weak
308	A1076C (TGT) M1079G (GGC)	2	Weak	Moderate	Weak
975	A1076C (TGT) T1080L (TTG)	2	Strong	Moderate
1010	A1076C (TGT) V1098P (CCT)	2
332	A1076D (GAC) E1103P (CCT)	2			Strong
887	A1076D (GAC) E1103T (ACC)	2	Strong
624	A1076D (GAC) M1079H (CAC)	2	Moderate		Strong
1017	A1076D (GAT) N1106C (TGT)	2
1110	A1076E (GAA) V1098V (GTG)	2	Strong	Moderate
107	A1076F (TTC) Q1078T (ACC)	2	Weak	Weak	Sensitive
194	A1076I (ATC) R1100A (GCA)	2	Moderate	Strong	Moderate
125	A1076I (ATC) S1091T (ACC)	2	Moderate
226	A1076I (ATC) V1089Q (CAA)	2	Weak
954	A1076L (TTG) A1090I (ATC)	2	Moderate	Moderate
995	A1076L (TTG) T1080R (CGT)	2	Moderate
483	A1076L(TTG) T1095P(CCT)	2	Moderate		Strong
279	A1076N (AAT) P1099A (GCA)	2	Moderate	Moderate	Weak
910	A1076Q (CAA) K1092G (GGC)	2	Strong
108, 280	A1076Q (CAA) L1105G (GGC)	2	Strong	Moderate	Weak
389	A1076Q (CAA) S1091A (GCA)	2	Strong	Strong	Moderate
815	A1076Q (CAG) S1092V (GTG)	2	Strong		Weak
1095	A1076Q (CAG) V1094F (TTC)	2	Strong	Moderate
319	A1076R (AGA) M1079R (AGA)	2	Weak		Moderate
299	A1076R (AGA) N1105T (ACC)	2	Weak		Strong
257, 258	A1076R (AGA) N1106A (GCA)	2	Moderate		Moderate
152	A1076R (AGA) N1106R (AGA)	2	Moderate		Strong
97	A1076S (AGT) G1097S (AGT)	2	Moderate	Moderate
293	A1076T (ACC) E1103D (GAC)	2	Moderate	Strong
608	A1076T (ACC) I1104A (GCA)	2	Moderate	Moderate	Moderate
157	A1076T (ACC) I1104C (CAC)	2	Strong	Strong	Strong
228	A1076T (ACC) K1109T (ACA)	2	Weak
91	A1076T (ACC) L1105V (GTT)	2	Moderate
604	A1076V (GTT) K1092A (GCA)	2	Weak	Moderate
1084	A1076Y (TAC) P1099E (GAG)	2	Strong	Weak
410	A1076Y(TAC) S1091K(AAG)	2	Strong	Moderate	Moderate
886	A1087A (GCC) N1106R (AGA)	2
722	A1087V (GTG) E1103T (ACA)	2		Weak	Moderate
950	A1087V (GTT) I1104A (GCT)	2
989	A1090H (CAC) E1103A (GCC)	2	Strong	Moderate
797	A1090L (CTG) S1096P (CCT)	2			Strong
974	A1090M (ATG) G1097N (AAT)	2	Moderate	Moderate
1012	A1090M (ATG) K1102V (GTG)	2	Moderate	Moderate
858	A1090M (ATG) S1096Y (TAC)	2	Moderate	Moderate
621	A1090P (CCT) N1106P (CCT)	2	Weak		Strong
943	A1090Q (CAA) L1101P (CCT)	2
99	E1050K (AAG) G1097E (GAG)	2	Strong	Strong	Weak
283	E1103C (TGT) N1106T (ACC)	2	Moderate	Moderate	Weak
186	E1103H (CAC) N1106A	2	Strong	Moderate	Moderate
864	E1103M (ATG) L1105E (GAG)	2
928	E1103M I1104∆	2	Weak
1088	E1103V (GTG) I1104∆	2
1115	F1084C (TGT) N1106∆	2	Moderate	Moderate
402	F1084C(TGT) K1102E(GAG)	2		Moderate	Weak
992	F1084F (TTT) L1105P (CCG)	2
754	F1084L (TTG) K1091A (GCC)	2			Sensitive
706	F1084M (ATG) N1106S (TCT)	2			Weak
321, 322	F1084R (AGA) F1086I (ATC)	2		Moderate	Strong
1130	F1084T (ACT) E1103L (CTG)	2	Strong	Weak
1154	F1084V (GTG) S1091Q (CAG)	2	Strong	Moderate
1136	F1084V (GTG) V1089V (GTG)	2		Moderate
452	F1084V(GTG) N1106Y(TAC)	2	Weak	Moderate	Weak
414	F1086D(GAC) E1103T(ACA)	2			Strong
835	F1086E (GAG) G1097S (AGC)	2			Moderate
1074	F1086E (GAG) N1106F (TTT)	2	Weak
1129	F1086H (CAC) E1103R (AGA)	2	Strong	Strong
994	F1086L (CTG) I1104∆	2	Weak
700	F1086L (CTG) I1104P (CCT)	2	Weak		Weak
1112	F1086M (ATG) A1090Q (CAA)	2
744	F1086Q (CAA) E1092G (GGA)	2	Weak		Moderate
757	F1086Q (CAA) P1099G (GGA)	2			Strong
842	F1086T (ACA) G1097V (GTT)	2	Strong	Weak	Moderate
105	G1073G (GGC) E1103V (GTA)	2	Moderate	Strong
1100	G1097H (CAC) L1105I (ATC)	2	Strong	Moderate
1126	G1097H (CAC) L1105L (CTG)	2	Moderate	Moderate
847	G1097K (AAA) N1106∆	2		Moderate	Moderate
363	G1097S (AGT) E1103P (CCT)	2	Moderate	Weak	Moderate
973	G1097Y (TAT) I1104L (TTG)	2	Strong	Moderate
909	I1072M (ATG) L1105E (GAG)	2
698	I1072T (ACT) K1102W (TGG)	2			Moderate
45	I1104I (ATC) N1106Q (CAA)	2
491	I1104S(AGT) N1106W(TGG)	2			Weak
190	K1092∆ I1104P (CCT)	2	Weak		Strong
1158	K1092∆ K1093S	2
253	K1092D (GAC) S1096F (TTC)	2	Strong	Strong	Weak
896	K1092G (GGC) L1101C (TGT)	2
803	K1092L (CTG) E1103S (AGC)	2	Strong	Strong	Weak
1156	K1092L (CTG) L1101A (GCG)	2	Weak
921	K1092M (ATG) I1104∆	2
238	K1092M (ATG) L1101H (CAC)	2	Moderate		Weak
330	K1092N (AAT) L1105E (GAG)	2			Moderate
859	K1092P (CCA) L1105D (GAC)	2
826	K1092P (CCG) P1099∆ GTC--GTT (1098)	2	Strong		Moderate
43	K1092P (CCT) I1104C (TGT)	2	Weak		Weak
840	K1092Q (CAA) G1097Q (CAA)	2	Moderate	Weak	Moderate
875	K1092R (AGA) I1104∆	2
487	K1092R(AGA) L1101E(GAG)	2	Strong	Strong	Weak
760	K1092T (ACA) E1103P (CCG)	2	Weak		Moderate
331	K1092T (ACC) I1104M (ATG)	2			Moderate
885	K1092V (GTT) I1104R (AGA)	2	Moderate
223	K1092W (TGG) 1104A (GCA)	2	Moderate	Moderate	Moderate
937	K1092W (TGG) E1103P (CCT)	2	Moderate	Weak
281, 634	K1092W (TGG) I1104C (TGT)	2	Moderate	Strong	Moderate
918	K1092W (TGG) L1101C (TGT)	2	Strong	Moderate
848	K1092W (TGG) L1101H (CAC)	2	Strong	Strong	Moderate
616	K1092W (TGG) L1105H (CAC)	2	Weak		Moderate
44	K1092W (TGG) N1106C (TGT)	2		Moderate	Weak
361	K1092W (TGG) P1099Q (CAA)	2	Strong	Moderate	Strong
446	K1092W(TGG) N1106K(AAG)	2		Moderate	Moderate
429	K1092Y(TAT) I1104W(TGG)	2			Strong
914	K1093∆ L1101D (GAC)	2	Weak
419	K1093∆ E1103S(AGC)	2	Moderate	Moderate
199	K1093C (TGT) E1103I (ATC)	2	Moderate	Strong	Weak
1081	K1093S (AGC) E1103N (AAT)	2	Moderate	Moderate
735, 774	K1093S (TCT) E1103V (GTT)	2	Strong	Strong
73	K1093T (ACC) L1101W (TGG)	2	Moderate	Weak	Moderate
819	K1093T (ACT) I1104K (AAG)	2	Weak		Moderate
1162	K1093W V1094N	2	Moderate	Moderate
725	K1093Y (TAC) E1103P (CCG)	2	Strong	Moderate
938	K1102E (GAG) I1104∆	2
1015	K1102P (CCT) I1104T (ACT)	2
413	L1081L(CTG) E1103L(CTG)	2	Moderate	Moderate	Weak
615	L1081M (ATG) E1103D (GAC)	2			Moderate
241	L1101C (TGT) L1105G (GGC)	2	Weak		Strong
883	L1101E (GAG) E1103E (GAG)	2	Strong	Weak
133	L1101E (GAG) N1106F (TTC)	2	Strong	Strong	Moderate
473	L1101G(GGA) N1106V(GTG)	2	Moderate		Strong
149	L1101H (CAC) N1106M (ATG)	2	Weak	Weak	Moderate
467	L1101I(ATC) I1104R(CGT)	2	Moderate		Strong
801	L1101P (TTC) N1106S (TCT)	2			Weak
141	L1101Q (CAA) L1105W (TGG)	2	Weak	Weak
12	L1101Y (TAT) N1106F (TTC)	2			Moderate
926	M1079A (GCA) I1104∆	2	Moderate
367	M1079A (GCA) K1102M (ATG)	2
174	M1079A (GGC) I1104A (GCA)	2	Weak		Weak
26	M1079C (TGT) I1104M (ATG)	2	Moderate	Moderate
425	M1079D(GAC) S1091V(GTG)	2			Strong
737	M1079F (TTC) V1094T (ACA)	2			Strong
255	M1079G (GGC) A1090H (CAC)	2	Weak
316	M1079G (GGC) E1103H (CAC)	2	Moderate	Moderate	Strong
486	M1079G(GGC) I1104Q(CAA)	2	Weak		Weak
408	M1079G(GGT) N1106G(GGC)	2
291	M1079H (CAC) K1102H (CAC)	2	Moderate		Weak
243	M1079H (CAC) N1106C (TGT)	2	Weak	Moderate	Moderate
111	M1079I (ATC) F1086T (ACC)	2	Weak
37	M1079K (AAG) A1090V (GTT)	2	Weak
304	M1079K (AAG) E1103P (CCT)	2	Weak	Moderate	Strong
236	M1079K (AAG) E1103T (ACC)	2	Strong	Weak	Moderate
614	M1079K (AAG) I1104S (AGT)	2	Moderate		Moderate
898	M1079K (AAG) K1092A (GCA)	2	Strong	Moderate
261	M1079K (AAG) N1082T (ACC)	2	Weak		Strong
213	M1079K (AAG) S1091S (AGT)	2	Weak
212	M1079K (AAG) S1091T (ACC)	2	Weak
115	M1079K (AAG) S1096P (CCT)	2	Moderate	Weak
1096	M1079L (CTG) E1103L (CTG)	2	Weak	Moderate
358	M1079L (TTA) E1103T (ACC)	2	Moderate	Moderate	Moderate
839	M1079N (AAT) L1101D (GAC)	2	Strong		Moderate
350	M1079P (CCT) E1103C (TGT)	2	Moderate		Strong
146	M1079P (CCT) K1092D (GAC)	2	Weak		Strong
947	M1079Q (CAA) L1101Q (CAA)	2	Moderate	Moderate
52	M1079Q (CAA) T1095P (CCT)	2	Weak
337	M1079R (AGA) L1105C (TGT)	2	Moderate		Strong
637	M1079S (AGT) I1104M (ATG)	2	Strong	Strong	Moderate
900	M1079V (GTG) M1111K (ATG)	2	Strong	Weak
195	M1079W (TGG) I1104W (TGG)	2	Weak		Moderate
114	M1079W (TGG) K1092∆	2	Weak
630	N1082H (CAC) E1103Y (TAT)	2			Strong
905	N1082K (AAA) K1102C (TGT)	2
428	N1082L(TTG) S1091N(AAC)	2			Strong
827	N1082M (ATG) S1096L (TTG)	2			Weak
314	N1082T (ACC) K1093W (TGG)	2		Moderate
48	P1059P (CCG) M1079K (AAG)	2			Weak
791, 792	P1084G (GGT) K1092W (TGG)	2		Moderate	Moderate
466	P1099D(GAC) N1106M(ATG)	2			Moderate
394	P1099E(GAG) L1101G(GGC)	2	Weak		Strong
383	P1099G (GGC) N1106D (GAT)	2			Strong
84	P1099K (AAA) E1103P (CCT)	2	Weak
748	P1099L (CTG) I1104∆	2	Moderate	Weak
290	Q1078T (ACC) K1093W (TGG)	2	Weak	Strong	Sensitive
323	Q1078T (ACC) L1105L (CTG)	2			Strong
997	R1100C (TGT) E1103S (AGC)	2	Moderate	Moderate
439	S1090Q(CAG) G1097E(GAG)	2	Moderate	Strong	Moderate
628	S1091A (GCA) E1103T (ACC)	2	Weak		Moderate
191	S1091A (GCA) L1101E (GAG)	2	Moderate	Moderate
311	S1091G (GGC) I1104∆	2			Moderate
1022, 1023	S1091G (GGT) I1104M (ATG)	2
1107	S1091N (AAC) L1105∆	2
611	S1091P (CCT) K1093W (TGG)	2	Weak	Weak	Moderate
436	S1091P(CCT) N1106W(TGG)	2			Strong
418	S1091S(TCT) L1101Q(CAA)	2	Moderate	Strong	Moderate
1039	S1091T (ACT) L1101W (TGG)	2
936	S1096∆ E1103P (CCT)	2	Moderate
1121	S1096∆ N1106P (CCT)	2
1013	S1096A (GCA) L1101P (CCT)	2
850	S1096E (GAA) N1106S (TCT)	2	Moderate	Strong	Moderate
695	S1096G (GGT) P1099G (GGA)	2			Moderate
987	S1096K (AAG) E1103L (CTG)	2	Moderate	Moderate
687	S1096Y (TAC) L1101T (ACA)	2	Strong	Strong	Strong
347	T1077A (GCA) A1090Y (TAT)	2			Strong
1113	T1077H (CAC) M1079W (TGG)	2
1108	T1077L (CTG) E1103L (CTG)	2
472	T1077L(CTG) E1103S(AGC)	2			Strong
851	T1077N (AAT) F1086M (ATG)	2			Moderate
889	T1077N (AAT) F1086W (TGG)	2
249	T1077N (AAT) M1079D (GAC)	2	Strong		Strong
1098	T1077N (AAT) S1096W (TGG)	2
998	T1077S (AGC) T1080L (TTG)	2
368	T1077T (ACC) E1103P (CCT)	2	Weak	Weak	Strong
696	T1077V (GTT) A1090W (TGG)	2			Moderate
264	T1077V (GTT) S1091A (GCA)	2	Weak		Strong
431	T1077Y(TAT) L1101L(CTG)	2			Moderate
469	T1080A(GCA) I1104M(ATG)	2			Strong
90	T1080H (CAC) N1106H (CAC)	2	Weak		Weak
879	T1080L (TTA) K1093H (CAC)	2	Moderate
1004	T1080L (TTG) S1091Q (CAG)	2	Strong	Moderate
988	T1080M (ATG) F1086Q (CAA)	2
741	T1080N (AAC) G1097M (ATG)	2	Weak		Strong
401	T1080T(ACC) E1103S(AGT)	2	Moderate	Strong	Weak
490	T1080T(ACC) L1101Q(CAA)	2	Strong	Strong
958	T1080V (GTG) K1092D (GAC)	2	Strong	Moderate
426	T1080V(GTG) A1090A(GCC)	2	Strong	Moderate
590	T1083C (TGT) L1101W (TGG)	2	Weak	Weak	Moderate
852	T1083G (GGA) R1100Q (CAG)	2	Weak	Weak	Moderate
966	T1083H (CAC) E1103A (GCC)	2	Moderate
746	T1083R (AGA) E1103Q (CAA)	2	Moderate	Moderate	Sensitive
1060	T1083R (AGA) K1092E (GAG)	2
1048	T1083T (ACA) E1103T (ACA)	2	Strong	Moderate
963	T1083T (ACA) V1094C (TGC)	2
1072	T1083T (ACA) V1098∆	2	Moderate	Weak
745	T1083V (GTT) K1092P (CCG)	2	Weak		Strong
1003	T1095D (GAT) I1104P (CCT)	2	Weak
427	T1095I(ATT) E1103P(CCG)	2			Strong
1160	T1095P (CCT) E1103W (TGG)	2
610	T1095P (CCT) I1104A (GCA)	2			Strong
1066	T1095W (TGG) G1097V (GTT)	2	Strong	Moderate
143	T1095W (TGG) L1101V (GTT)	2	Weak	Weak
168	V1057V (GTC) M1079K (AAA)	2	Moderate		Moderate
365	V1058A (GCT) M1079V (GTG)	2	Weak	Weak
474	V1081P(CCT) I1104H(CAT)	2			Strong
804	V1089C (TGT) G1097H (CAC)	2	Strong	Strong	Weak
1061	V1089I (GTT) K1092P (CCG)	2	Moderate	Moderate
420	V1089V E1103N(AAT)	2	Moderate	Strong
449	V1089V(GTG) E1103L(CTG)	2	Weak	Moderate	Moderate
780	V1094A (GCC) E1103D (GAC)	2			Moderate
470	V1094A(GCC) V1098∆	2	Moderate	Moderate	Strong
813	V1094N (AAT) E1103W (TGG)	2	Strong	Strong
853	V1094P (CCG) N1106S (TCT)	2			Strong
710	V1094Q (CAA) I1104L (TTG)	2			Weak
798	V1094T (ACA) L1101H (CAC)	2	Weak		Moderate
778	V1094W (TGG) V1098E (GAA)	2			Strong
945	V1098∆ I1104S (AGT)	2	Weak
907	V1098∆ I1104W (TGG)	2	Moderate
732	V1098A (GCA) I1104W (TGG)	2			Strong
405	V1098A(GCA) E1103S(AGT)	2	Moderate	Strong	Moderate
1089	V1098F (TTT) E1103L (CTG)	2	Moderate	Moderate
1037	V1098H (CAT) E1103S (AGC)	2	Strong	Moderate
796	V1098I (ATT) I1104W (TGG)	2			Moderate
362	V1098K (AAA) I1104V (GTT)	2			Moderate
607	V1098Q (CAA) E1103Y (TAT)	2	Moderate	Weak	Strong
386	V1098Q (CAA) I1104A (GCA)	2			Strong
956	V1098V (GTG) E1103M (ATG)	2	Moderate	Moderate
589	A1076C (TGT) K1092P (CCT) T1095A (GCA)	3	Moderate
923	A1076C (TGT) K1093T (ACC) N1106S (AGT)	3		Weak
832	A1076C (TGT) S1091Y (TAC) E1103A (GCC)	3	Moderate	Weak
438	A1076D(GAT) T1080C(TGT) A1090A(GCA)	3			Moderate
623	A1076E (GAG) A1090∆ V1098M (ATG)	3	Moderate		Moderate
334	A1076E (GAG) S1091∆ K1092R (AGA)	3	Strong		Moderate
198, 211	A1076I (ATC) M1079G (GGC) I1104G (GGC)	3	Strong	Weak
30	A1076I (ATC) P1099R (CGG) I1104W (TGG)	3		Moderate
103	A1076I (ATC) R1100K (AAA) L1105L (TTG)	3	Moderate	Strong
708	A1076K (AAG) M1079K (AAA) K1102C (TGT)	3	Strong		Weak
846	A1076P (CCT) S1096A (GCA) P1099I (ATC)	3	Moderate	Moderate	Sensitive
254	A1076Q (CAA) T1080Q (CAA) I1104A (GCA)	3	Moderate	Strong	Weak
423	A1076R(CGT) T1095M(ATG) I1104K(AAG)	3			Strong
276, 287	A1076S (AGT) E1103L (TTA) N1106∆	3	Moderate	Moderate	Moderate
601	A1076S (AGT) K1093I (ATC) N1106H (CAC)	3	Moderate	Strong	Moderate
622	A1076T (ACC) K1092A (GCT) V1098K (AAA)	3	Weak		Moderate
272, 295	A1076T (ACC) K1092H (CAC) I1104W (TGG)	3	Weak
288	A1076T (ACC) K1092T (ACC) I1104C (TGT)	3	Moderate	Moderate
1124	A1076T (ACT) A1090T (ACA) I1104∆	3	Weak
1002	A1076T (ACT) G1097E (GAG) I1104D (GAT)	3	Strong
759	A1076T (ACT) N1082C (TGT) K1102P (CCT)	3			Strong
121	A1076T (TGT) M1079P (CCT) L1105I (ATC)	3	Moderate		Moderate
1080	A1076V (GTG) F1086L (CTG) K1092V (GTT)	3	Moderate	Moderate
596	A1076V (GTT) K1093T (ACC) L1101Q (CAA)	3	Strong	Strong	Moderate
298	A1090C (TGT) R1100Y (TAT) E1103W (TGG)	3	Weak		Weak
1122	A1090L (CTG) V1098A (GCA) E1103C (TGC)	3	Strong	Moderate
1071	A1090P (CCG) S1096G (GGT) N1106V (GTT)	3
752	A1090W (TGG) G1097C (TGC) E1103T (ACA)	3	Strong		Moderate
742	A1090W (TGG) V1094F (TTC) L1101E (GAG)	3	Strong	Moderate	Moderate
730	F1084L (TTG) K1092N (AAT) L1105I (ATC)	3	Weak		Strong
1128	F1084R (CGT) V1094T (ACA) N1106∆	3	Weak	Moderate
766, 773	F1084V (GTG) S1091L (TTG) L1101I (ATC)	3	Moderate	Strong	Moderate
1057	F1084Y (TAC) E1103H (CAC) P1114S (TCT)	3	Weak
844	F1086H (CAC) P1099E (GAG) L1101F (TTC)	3		Weak	Moderate
1024	F1086H (CAC) S1091I (ATT) E1103H (CAC)	3	Moderate
723	F1086H (CAC) V1098A (GCA) GTG--GTA (1107)	3		Weak	Moderate
749	F1086M (ATG) A1090G (GGA) E1103A (GCC)	3			Strong
818	F1086N (AAT) S1091Q (CAG) T1095K (AAG)	3			Moderate
1045	F1086T (ACA) L1101F (TTC) E1103A (GCC)	3	Strong	Moderate
882	F1086W (TGG) K1092P (CCT) I1104R (AGA)	3	Moderate
232	K1092C (TGT) P1099D (GAC) I1104S (AGT)	3	Weak		Weak
339	K1092G (GGC) E1103P (CCT) N1106C (TGT)	3	Moderate		Strong
65	K1092G (GGC) P1099T (ACC) N1106P (CCT)	3	Weak		Weak
206	K1092M (ATG) K1102K (AAA) E1103S (AGT)	3	Moderate	Strong
1049	K1092T (ACA) G1097E (GAG) N1106N (AAC)	3	Strong	Moderate
274	K1092T (ACC) E1103K (AAA) I1104C (TGT)	3	?	Moderate
50	K1092T (ACC) E1103T (ACC) N1106F (TTC)	3			Strong
453	K1092T(ACA) V1094C(TGC) L1101G(GGA)	3	Weak		Moderate
263	K1093I (ATC) S1096T (ACC) L1105W (TGG)	3	Moderate	Weak
891	M1079C (TCT) L1101R (AGA) I1104M (ATG)	3	Strong
159	M1079C (TGT) K1092E (GAG) E1103T (ACC)	3	Moderate	Strong	Strong
356, 357	M1079C (TGT) T1083A (GCA) I1104Q (CAA)	3		Weak	Weak
933	M1079D (GAC) V1089∆ E1103P (CCT)	3	Weak
631	M1079D (GAC) V1089∆ N1106F (TTC)	3	Weak		Strong
934	M1079E (GAG) G1097G (GGC) N1106Y (TAT)	3	Strong
999	M1079F (TTC) T1080V (GTG) V1098A (GCA)	3	Weak	Moderate
899	M1079K (AAG) S1096P (CCT) E1103T (ACC)	3	Strong	Moderate
396	M1079K(AAG) I1104C(TGT) N1106C(TGT)	3	Weak
1099	M1079N (AAT) G1097V (GTT) L1101V (GTT)	3	Strong
189	M1079P (CCT) K1092V (GTT) E1103T (ACC)	3	Moderate		Strong
302	M1079S (AGT) K1093G (GGC) L1101C (TGT)	3			Strong
990	M1079V (GTG) S1096N (AAC) I1104C (TGT)	3	Strong	Moderate
86	N1082D (GAC) K1102E (GAG) M1111K (AAG)	3	Weak		Strong
54	N1082K (AAA) F1086V (GTT) E1103H (CAC)	3			Strong
897	N1082W (TGG) F1084V (GTT) L1105H (CAC)	3
1123	N1082W (TGG) K1093W (TGG) V1098∆	3
784	P1086C (TGC) A1090H (CAC) G1097L (CTG)	3	Weak	Weak	Strong
1159	P1099M (ATG) L1101C (TGC) N1106Y (TAC)	3
117	P1099Q (CAA) L1101W (TGG) I1104∆	3	Weak
380	Q1078C (TGT) K1093M (ATG) L1101N (AAT)	3			Strong
805	Q1078M (ATG) I1104C (TGT) GCT--GCA(1076)	3			Strong
978	Q1078T (ACT) K1092W (TGG) I1104L (TTG)	3	Moderate	Moderate
874	Q1078V (GTT) K1093M (ATG) E1103H (CAC)	3
917	S1091G (GGC) E1103P (CCT) N1106A (GCA)	3	Moderate
150	S1091H (CAC) V1094G (GGC) L1105C (TGT)	3	Moderate	Moderate	Moderate
1031	S1091K (AAG) V1094D (GAC) V1098Y (TAC)	3
458	S1091K(AAG) K1093A(GCG) E1103M(ATG)	3	Weak		Weak
1038	S1096G (GGT) G1097∆ K1102V (GTG)	3
345	S1096G (GGT) L1101H (CAC) E1103S (AGT)	3			Strong
790	S1096H (CAT) I1104A (GCA) P1114S (TCT)	3	Moderate	Strong	Moderate
836	S1096L (TTG) E1103H (CAC) N1106L (TTG)	3	Strong	Strong	Moderate
965	T1077A (GCC) S1096E (GAA) K1102Q (CAG)	3
715	T1077A (GCC) T1080V (GTG) S1096Q(CAG)	3			Strong
355	T1077H (CAC) M1079R (AGA) A1087A (GCC)	3	Moderate	Strong	Moderate
697	T1077H (CAC) S1091D (GAT) I1104Q (CAG)	3			Moderate
1141	T1077M (ATG) K1093G (GGT) N1106R (CGT)	3	Weak
1146	T1077S (AGC) M1079E (GAG) A1090I (ATC)	3
1164	T1080C (TGT) F1086I (ATC) E1103L (CTG)	3	Weak
764	T1080I (ATT) V1094I (ATC) E1103C (TGC)	3	Weak	Strong
1153	T1080M (ATG) I1104C (TGT) N1106A (GCA)	3	Strong	Moderate
456	T1080N(AAC) K1092A(GCC) L1101G(GGA)	3			Strong
1055	T1080Q (CAG) A1090P (CCG) S1096Y (TAC)	3
31	T1080T (ACA) K1093G (GGC) E1103W (TGG)	3	Moderate	Weak
986	T1083T (ACA) T1095R (CGT) I1104Q (CAG)	3	Moderate	Moderate
87, 88	T1095F (TTC) V1098A (GCA) E1103S (AGT)	3	Weak	Moderate	Moderate
162	T1095W (TGG) L1101W (TGG) N1106A (GCA)	3	Weak	Moderate	Moderate
468	T1095W(TGG) I1104R(CGT) N1106V(GTG)	3	Moderate		Sensitive
440, 441	V1089D(GAT) S1091∆ K1092∆	3		Weak	Strong
478	V1094Y(TAT) K1102E(GAG) I1104E(GAA)	3	Weak		Moderate
942	V1098C (TGT) L1101V (GTT) I1104W (TGG)	3
870	A1076I (ATC) K1092T (AGT) L1101A (GCT) E1103W (TGG)	4			Sensitive
457	A1076Q(CAG) T1083Q(CAA) V1089M(ATG) T1095N(AAC)	4	Strong	Moderate	Weak
618	A1076R (AGA) M1079N (AAT) S1091I (ATC) L1105V (GTT)	4	Weak		Strong
720	A1076R (CGT) N1082C (TGT) K1092Y (TAT) E1103A (GCC)	4	Strong		Moderate
341	A1076S (AGT) M1079G (GGC) P1099H (CAC) L1101P (CCT)	4			Moderate
173	A1076T (ACC) F1086W (TGG) S1091H (CAC) L1101C (TGT)	4	Weak		Weak
808	A1076T (ACT) A1087V (GTG) K1092E (GAA) K1102S (TCT)	4			Moderate
62	A1076T (GTT) G1097S (AGT) P1099V (GTT) I1104A (GCA)	4	Weak	Moderate	Strong
406	A1076T(ACC) F1084G(GGC) L1101W(TGG) N1106T(ACC)	4	R	Moderate	Moderate
424	A1090∆ K1092N(AAC) K1093T(ACT) V1094∆	4	Weak		Strong
800	A1090M (ATG) S1096R (CGT) G1097R (AGA) K1102C (TGT)	4	Strong	Weak	Strong
768	F1084K (AAG) V1094L (CTG) K1102V (GTG) I1104V (GTG)	4	Strong	Weak	Moderate
1097	F1084V (GTG) V1098F (TTT) I1104V (GTG) N1110Y (TAC)	4	Strong	Moderate
463	F1086H(TTT) K1092K(AAA) T1095T(ACT) P1099P(CCC)	4
1020	F1086L (CTG) K1092L (CTG) S1096G (GGT) E1103P (CCG)	4	Strong
809	G1097L (CTG) P1099K (AAG) K1102R (AGA) GTC--GTT (1098)	4	Strong	Strong	Moderate
122	K1092∆ V1098V (GTT) P1099∆ E1103W (TGG)	4	Moderate		Strong
219, 220	K1092A (GCA) V1094Q (CAA) S1096I (ATT) K1102P (CCT)	4	Weak		Moderate
260	K1093H (CAC) V1098W (TGG) E1103W (TGG) I1104∆	4	Weak		Strong
397	M1079D(GAC) A1090W(TGG) V1094M(ATG) I1104L(TTA)	4	Moderate		Moderate
488	M1079G(GGC) A1090N(AAT) K1092V(GTT) K1093∆	4	Strong		Weak
880	M1079W (TGG) S1091G (GGC) K1093V (GTG) I1104S (AGT)	4	Weak
863	N1082E (GAA) S1092T (ACC) I1104W (TGG) N1106∆	4
1041	Q1078Q (CAG) A1090S (TCC) S1091∆ E1103R (AGA)	4	Moderate
1125	T1080A (GCA) A1090W (TGG) S1096N (AAC) E1103T (ACA)	4	Weak
318	V1094E (GAG) V1098V (GTT) P1099∆ R1100G (GGT)	4	Weak	Moderate	Strong
949	M1079W (TGG) V1089H (CAC) K1092D (GAC) L1101V (GTT) I1104I (ATC)	5
Phenotypic strength
Strong
Strong
Moderate
Moderate
Weak
