# Supplementary material for: High-Resolution Phenotypic Landscape of the RNA Polymerase II Trigger Loop
Source: PLoS Genet. 2016 Nov 29;12(11):e1006321. doi: 10.1371/journal.pgen.1006321 (PMC5127505; doi:10.1371/journal.pgen.1006321)
Supplement: S2 Table — (XLSX) [file pgen.1006321.s002.xlsx]

## Sheet: Index
Summary: This table includes two tabs: "Strains" and "Plasmids". Most of the reported rpb1 mutants are analyzed in the CKY283 background via plasmid shuffling strategy (described in the main text). For any given analyzed rpb1 mutant, the mutation was verified by sequencing, and the "substituting Domain", "Viability" and the "Derivation of the plasmid" (either from "Sub-cloned from previous screen…

## Sheet: Strains
Strain Number	Genotype	Reference
CKY283	MATa ura3-52 his3∆200 leu2∆1 or ∆0 trp1∆63 met15∆0 lys2-128∂ gal10∆56 rpb1∆::CLONATMX RPB3::TAP::KlacTRP1 [pRP112 RPB1 URA3 CEN]	Kaplan et al, Plos Genetics, 2012
CKY1343	ura3-52 his3∆200 leu2∆1 or ∆0 trp1∆63 met15∆0 lys2-128∂ gal10∆56 rpb1∆::CLONATMX RPB3::TAP::KlacTRP1 pmr1∆::hphmx [pRP112 RPB1 CEN URA3]	This study

## Sheet: Plasmids
Mutant	Plasmid number	Substituting Domain	Viability	Derivation of the mutants	Reference
WT (URA3)	pCK250 (pRP112)	N.A.	Viable	N.A.	[1]
WT	pCK859	N.A.	Viable	N.A.	[1]
TL∆ Rpb1	pCK892	TL	Inviable	N.A.	[3]
A1076T	pCK968	TL	Viable	Sub-cloned from previous screening	[3]
Q1078A	pCK935	TL	Inviable	Site-directed mutagenesis	[2]
Q1078S	pCK863	TL	Viable	Site-directed mutagenesis	[2]
M1079R	pCK872	TL	Viable	Site-directed mutagenesis	[2], [3]
N1082A	pCK885	TL	Inviable	Site-directed mutagenesis	[2]
N1082S	pCK886	TL	Viable	Site-directed mutagenesis	[2], [3]
F1084I	pCK955	TL	Viable	Sub-cloned from previous screening	[1], [2], [3]
H1085A	pCK861	TL	Inviable	Site-directed mutagenesis	[1], [2]
H1085Q	pCK887	TL	Viable	Site-directed mutagenesis	[2], [3]
H1085Y	pCK870	TL	Viable	Site-directed mutagenesis	[1], [2]
F1086S	pCK871	TL	Viable	Sub-cloned from previous screening	[1], [2], [3]
G1097D (with silent mutation)	pCK867	TL	Viable	Sub-cloned from previous screening	[1], [2]
L1101S	pCK864	TL	Viable	Sub-cloned from previous screening	[1], [2], [3]
E1103G	pCK960	TL	Viable	Sub-cloned from previous screening	[1], [2], [3], [4], [5]
Q1078A/E1103G	pCK947	TL	Viable	Site-directed mutagenesis	[2]
N1082A/E1103G	pCK897	TL	Viable	Site-directed mutagenesis	[2]
F1084I/E1103G	pCK952	TL	Inviable	Site-directed mutagenesis	[2]
H1085A/E1103G	pCK899	TL	Viable	Site-directed mutagenesis	[2]
S713P	pCK866	Funnel helix	Viable	Sub-cloned from previous screening	[3]
I1327V	pCK610	Other Rpb1 domains	Viable	Sub-cloned from previous screening	[3]
A1087G	pCK1730	TL	Inviable	Site-directed mutagenesis	This study
G1088A	pCK1731	TL	Inviable	Site-directed mutagenesis	This study
A1087G/G1088A	pCK1732	TL	Inviable	Site-directed mutagenesis	This study
A1087V	pCK1733	TL	Viable	Site-directed mutagenesis	This study
G1088V	pCK1734	TL	Inviable	Site-directed mutagenesis	This study
L1081M	pCK1735	TL	Viable	Site-directed mutagenesis	This study
L1081P	pCK1736	TL	Inviable	Site-directed mutagenesis	This study
H1085L	pCK1748	TL	Viable	Site-directed mutagenesis	This study
M818P	pCK1089	BH	Inviable	Site-directed mutagenesis	This study
M818S	pCK1165	BH	Viable	Site-directed mutagenesis	This study
M818Y	pCK1164	BH	Viable	Site-directed mutagenesis	This study
T834A	pCK910	BH	Viable	Site-directed mutagenesis	This study
T834P	pCK1087	BH	Viable	Site-directed mutagenesis	This study
Y836A	pCK1899	BH	Viable	Site-directed mutagenesis	This study
Y836H	pCK1901	BH	Viable	Site-directed mutagenesis	This study
Y836F	pCK1903	BH	Viable	Site-directed mutagenesis	This study
R839A	pCK1904	BH	Viable	Site-directed mutagenesis	This study
R840A	pCK1905	BH	Viable	Site-directed mutagenesis	This study
V842A	pCK1906	BH	Viable	Site-directed mutagenesis	This study
K843A	pCK1907	BH	Viable	Site-directed mutagenesis	This study
K843N	pCK1908	BH	Viable	Site-directed mutagenesis	This study
M818P/H1085Y	pCK1117	BH/TL	Inviable	Site-directed mutagenesis	This study
M818P/F1086S	pCK1118	BH/TL	Inviable	Site-directed mutagenesis	This study
M818P/F1084I	pCK1119	BH/TL	Inviable	Site-directed mutagenesis	This study
M818P/E1103G	pCK1120	BH/TL	Inviable	Site-directed mutagenesis	This study
M818S/Q1078A	pCK1868	BH/TL	Inviable	Site-directed mutagenesis	This study
M818S/H1085A	pCK1869	BH/TL	Viable	Site-directed mutagenesis	This study
M818S/N1082A	pCK1870	BH/TL	Viable	Site-directed mutagenesis	This study
M818S/H1085Y	pCK1871	BH/TL	Viable	Site-directed mutagenesis	This study
M818S/Q1078S	pCK1872	BH/TL	Viable	Site-directed mutagenesis	This study
M818S/N1082S	pCK1873	BH/TL	Viable	Site-directed mutagenesis	This study
M818S/H1085Q	pCK1874	BH/TL	Viable	Site-directed mutagenesis	This study
M818S/Q1078A/E1103G	pCK1875	BH/TL	Viable	Site-directed mutagenesis	This study
M818S/H1085A/E1103G	pCK1876	BH/TL	Viable	Site-directed mutagenesis	This study
M818S/F1086S	pCK1877	BH/TL	Viable	Site-directed mutagenesis	This study
M818S/N1082A/E1103G	pCK1878	BH/TL	Inviable	Site-directed mutagenesis	This study
M818S/F1084I	pCK1879	BH/TL	Viable	Site-directed mutagenesis	This study
M818S/E1103G	pCK1880	BH/TL	Viable	Site-directed mutagenesis	This study
M818Y/Q1078A	pCK1881	BH/TL	Inviable	Site-directed mutagenesis	This study
M818Y/H1085A	pCK1882	BH/TL	Viable	Site-directed mutagenesis	This study
M818Y/N1082A	pCK1883	BH/TL	Viable	Site-directed mutagenesis	This study
M818Y/H1085Y	pCK1166	BH/TL	Viable	Site-directed mutagenesis	This study
M818Y/Q1078S	pCK1884	BH/TL	Viable	Site-directed mutagenesis	This study
M818Y/N1082S	pCK1885	BH/TL	Viable	Site-directed mutagenesis	This study
M818Y/H1085Q	pCK1886	BH/TL	Viable	Site-directed mutagenesis	This study
M818Y/Q1078A/E1103G	pCK1887	BH/TL	Viable	Site-directed mutagenesis	This study
M818Y/H1085A/E1103G	pCK1888	BH/TL	Viable	Site-directed mutagenesis	This study
M818Y/F1086S	pCK1167	BH/TL	Viable	Site-directed mutagenesis	This study
M818Y/N1082A/E1103G	pCK1889	BH/TL	Viable	Site-directed mutagenesis	This study
M818Y/F1084I	pCK1169	BH/TL	Viable	Site-directed mutagenesis	This study
M818Y/E1103G	pCK1168	BH/TL	Viable	Site-directed mutagenesis	This study
T834A/Q1078A	pCK1403	BH/TL	Inviable	Site-directed mutagenesis	This study
T834A/H1085A	pCK1399	BH/TL	Inviable	Site-directed mutagenesis	This study
T834A/N1082A	pCK1411	BH/TL	Inviable	Site-directed mutagenesis	This study
T834A/H1085Y	pCK1408	BH/TL	Inviable	Site-directed mutagenesis	This study
T834A/Q1078S	pCK1400	BH/TL	Inviable	Site-directed mutagenesis	This study
T834A/N1082S	pCK1401	BH/TL	Inviable	Site-directed mutagenesis	This study
T834A/H1085Q	pCK1402	BH/TL	Inviable	Site-directed mutagenesis	This study
T834A/Q1078A/E1103G	pCK1406	BH/TL	Inviable	Site-directed mutagenesis	This study
T834A/H1085A/E1103G	pCK1405	BH/TL	Inviable	Site-directed mutagenesis	This study
T834A/F1086S	pCK1407	BH/TL	Inviable	Site-directed mutagenesis	This study
T834A/N1082A/E1103G	pCK1404	BH/TL	Viable	Site-directed mutagenesis	This study
T834A/F1084I	pCK1409	BH/TL	Viable	Site-directed mutagenesis	This study
T834A/E1103G	pCK1410	BH/TL	Viable	Site-directed mutagenesis	This study
T834A/F1084I/E1103G	pCK1112	BH/TL	Inviable	Site-directed mutagenesis	This study
T834P/Q1078A	pCK1890	BH/TL	Inviable	Site-directed mutagenesis	This study
T834P/H1085A	pCK1891	BH/TL	Inviable	Site-directed mutagenesis	This study
T834P/N1082A	pCK1892	BH/TL	Inviable	Site-directed mutagenesis	This study
T834P/H1085Y	pCK1113	BH/TL	Viable	Site-directed mutagenesis	This study
T834P/Q1078S	pCK1893	BH/TL	Viable	Site-directed mutagenesis	This study
T834P/N1082S	pCK1894	BH/TL	Viable	Site-directed mutagenesis	This study
T834P/H1085Q	pCK1895	BH/TL	Viable	Site-directed mutagenesis	This study
T834P/Q1078A/E1103G	pCK1896	BH/TL	Viable	Site-directed mutagenesis	This study
T834P/H1085A/E1103G	pCK1897	BH/TL	Inviable	Site-directed mutagenesis	This study
T834P/F1086S	pCK1114	BH/TL	Viable	Site-directed mutagenesis	This study
T834P/N1082A/E1103G	pCK1898	BH/TL	Inviable	Site-directed mutagenesis	This study
T834P/F1084I	pCK1115	BH/TL	Inviable	Site-directed mutagenesis	This study
T834P/E1103G	pCK1116	BH/TL	Inviable	Site-directed mutagenesis	This study
T834P/Y836A	pCK1900	BH	Viable	Site-directed mutagenesis	This study
T834P/Y836H	pCK1902	BH	Viable	Site-directed mutagenesis	This study
G1097E	pCK1737	TL	Viable	Site-directed mutagenesis	This study
G1097D	pCK1738	TL	Viable	Site-directed mutagenesis	This study
S1091A	pCK1749	TL	Viable	Site-directed mutagenesis	This study
S1091E	pCK1756	TL	Viable	Site-directed mutagenesis	This study
S1091C	pCK1750	TL	Viable	Site-directed mutagenesis	This study
K1092A	pCK1751	TL	Viable	Site-directed mutagenesis	This study
K1092D	pCK1752	TL	Viable	Site-directed mutagenesis	This study
K1093M	pCK1755	TL	Viable	Site-directed mutagenesis	This study
D716A	pCK1747	Funnel helix	Viable	Site-directed mutagenesis	This study
D716K	pCK1739	Funnel helix	Inviable	Site-directed mutagenesis	This study
E712A	pCK1740	Funnel helix	Inviable	Site-directed mutagenesis	This study
E712R	pCK1741	Funnel helix	Viable	Site-directed mutagenesis	This study
E1307A	pCK1742	TL tip proximal	Viable	Site-directed mutagenesis	This study
E1307S	pCK1743	TL tip proximal	Viable	Site-directed mutagenesis	This study
E1307K	pCK1744	TL tip proximal	Viable	Site-directed mutagenesis	This study
R1281A	pCK1745	TL tip proximal	Viable	Site-directed mutagenesis	This study
R1281E	pCK1746	TL tip proximal	Viable	Site-directed mutagenesis	This study
D716A/S1091A	pCK1757	Funnel helix/TL	Viable	Site-directed mutagenesis	This study
D716A/S1091E	pCK1759	Funnel helix/TL	Viable	Site-directed mutagenesis	This study
D716A/S1091C	pCK1761	Funnel helix/TL	Viable	Site-directed mutagenesis	This study
D716A/K1092A	pCK1769	Funnel helix/TL	Viable	Site-directed mutagenesis	This study
D716A/K1092D	pCK1777	Funnel helix/TL	Viable	Site-directed mutagenesis	This study
D716A/K1093M	pCK1785	Funnel helix/TL	Inviable	Site-directed mutagenesis	This study
D716K/S1091A	pCK1758	Funnel helix/TL	Inviable	Site-directed mutagenesis	This study
D716K/S1091E	pCK1760	Funnel helix/TL	Inviable	Site-directed mutagenesis	This study
D716K/S1091C	pCK1762	Funnel helix/TL	Inviable	Site-directed mutagenesis	This study
D716K/K1092A	pCK1770	Funnel helix/TL	Inviable	Site-directed mutagenesis	This study
D716K/K1092D	pCK1778	Funnel helix/TL	Inviable	Site-directed mutagenesis	This study
D716K/K1093M	pCK1786	Funnel helix/TL	Inviable	Site-directed mutagenesis	This study
E712A/K1092A	pCK1771	Funnel helix/TL	Viable	Site-directed mutagenesis	This study
E712A/K1092D	pCK1779	Funnel helix/TL	Viable	Site-directed mutagenesis	This study
E712A/K1093M	pCK1787	Funnel helix/TL	Viable	Site-directed mutagenesis	This study
E712R/K1092A	pCK1772	Funnel helix/TL	Viable	Site-directed mutagenesis	This study
E712R/K1092D	pCK1780	Funnel helix/TL	Viable	Site-directed mutagenesis	This study
E712R/K1093M	pCK1788	Funnel helix/TL	Viable	Site-directed mutagenesis	This study
E1307A/K1092A	pCK1775	TL tip proximal/TL	Viable	Site-directed mutagenesis	This study
E1307A/K1092D	pCK1783	TL tip proximal/TL	Viable	Site-directed mutagenesis	This study
E1307A/K1093M	pCK1791	TL tip proximal/TL	Viable	Site-directed mutagenesis	This study
E1307K/K1092A	pCK1776	TL tip proximal/TL	Viable	Site-directed mutagenesis	This study
E1307K/K1092D	pCK1784	TL tip proximal/TL	Viable	Site-directed mutagenesis	This study
E1307K/K1093M	pCK1792	TL tip proximal/TL	Inviable	Site-directed mutagenesis	This study
R1281A/K1092A	pCK1773	TL tip proximal/TL	Viable	Site-directed mutagenesis	This study
R1281A/K1092D	pCK1781	TL tip proximal/TL	Viable	Site-directed mutagenesis	This study
R1281A/K1093M	pCK1789	TL tip proximal/TL	Viable	Site-directed mutagenesis	This study
R1281E/K1092A	pCK1774	TL tip proximal/TL	Viable	Site-directed mutagenesis	This study
R1281E/K1092D	pCK1782	TL tip proximal/TL	Viable	Site-directed mutagenesis	This study
R1281E/K1093M	pCK1790	TL tip proximal/TL	Viable	Site-directed mutagenesis	This study
Reference:
[1] Kaplan, C. D., K. M. Larsson and R. D. Kornberg (2008). "The RNA polymerase II trigger loop functions in substrate selection and is directly targeted by alpha-amanitin." Mol Cell 30(5): 547-556.
[2] Kaplan, C. D., H. Jin, I. L. Zhang and A. Belyanin (2012). "Dissection of Pol II trigger loop function and Pol II activity-dependent control of start site selection in vivo." PLoS Genet 8(4): e1002627.
[3] Braberg, H., H. Jin, E. A. Moehle, Y. A. Chan, S. Wang, M. Shales, J. J. Benschop, J. H. Morris, C. Qiu, F. Hu, L. K. Tang, J. S. Fraser, F. C. Holstege, P. Hieter, C. Guthrie, C. D. Kaplan and N. J. Krogan (2013). "From structure to systems: high-resolution, quantitative genetic analysis of RNA polymerase II." Cell 154(4): 775-788.
[4] Malagon, F., M. L. Kireeva, B. K. Shafer, L. Lubkowska, M. Kashlev and J. N. Strathern (2006). "Mutations in the Saccharomyces cerevisiae RPB1 gene conferring hypersensitivity to 6-azauracil." Genetics 172(4): 2201-2209.
[5] Kireeva, M. L., Y. A. Nedialkov, G. H. Cremona, Y. A. Purtov, L. Lubkowska, F. Malagon, Z. F. Burton, J. N. Strathern and M. Kashlev (2008). "Transient reversal of RNA polymerase II active site closing controls fidelity of transcription elongation." Mol Cell 30(5): 557-566.
